# Supplementary material for: Network analysis of empathy, anxiety and depression symptoms, relationship satisfaction, sensory processing sensitivity, and alexithymia
Source: Sci Rep. 2025 Nov 20;15:40935. doi: 10.1038/s41598-025-24677-2 (PMC12635365; doi:10.1038/s41598-025-24677-2)
Supplement: Supplementary file 1 — Supplementary Material 1 [file 41598_2025_24677_MOESM1_ESM.zip]

Archive with 7 entries (4 files):
- Supplementary_material/
- Supplementary_material/Supplementary_figures/
- Supplementary_material/Supplementary_figures/figure S1.svg
- Supplementary_material/Supplementary_tables/
- Supplementary_material/Supplementary_tables/README.md
- Supplementary_material/Supplementary_tables/table S1.docx
- Supplementary_material/Supplementary_tables/table S2.docx
