# Supplementary material for: Network analysis of empathy, anxiety and depression symptoms, relationship satisfaction, sensory processing sensitivity, and alexithymia
Source: Sci Rep. 2025 Nov 20;15:40935. doi: 10.1038/s41598-025-24677-2 (PMC12635365; doi:10.1038/s41598-025-24677-2)
Supplement: Supplementary file 1 — Supplementary Material 1 [file 41598_2025_24677_MOESM1_ESM.zip › Supplementary_material/Supplementary_tables/README.md]

- If name of a table contains the term: "total", than it denotes results of the toal scores
- If name of a table does not contain the term: "total", than it denotes results of the individual items
